# Supplementary material for: MitoHiFi: a python pipeline for mitochondrial genome assembly from PacBio high fidelity reads
Source: BMC Bioinformatics. 2023 Jul 18;24:288. doi: 10.1186/s12859-023-05385-y (PMC10354987; doi:10.1186/s12859-023-05385-y)
Supplement: Supplementary file 1 — Additional file 1. INSDC or GenomeArk accession numbers of the genome sequences of all the species analysed and presented in Fig. 2. [file 12859_2023_5385_MOESM1_ESM.tsv]

Species	Genome ID	BioSample ID	Mitochondrial Code	SRA accession	VGP_link_download	VGP_link_reads_download
Acipenser ruthenus	GCA_902713425.1	SAMEA5572864	2	ERR6635593	-	-
Accipiter gentilis	GCA_929443795.1	SAMEA8235650	2	ERR7254635	-	-
Marthasterias glacialis	GCA_911728455.1	SAMEA7522991	9	ERR6436374	-	-
Pholis gunnellus	GCA_910591455.1	SAMEA7522838	2	ERR6436364,ERR6412365	-	-
Taurulus bubalis	GCA_910589615.1	SAMEA7522994	2	ERR6412369	-	-
Apoderus coryli	GCA_911728435.1	SAMEA7520690	5	ERR6412370	-	-
Cantharis rustica	GCA_911387805.1	SAMEA7524272	5	ERR6558187	-	-
Coccinella septempunctata	GCA_907165205.1	SAMEA7520205	5	ERR6558185,ERR6436372	-	-
Harmonia axyridis	GCA_914767665.1	SAMEA7520208	5	ERR6565943	-	-
Malachius bipustulatus	GCA_910589415.1	SAMEA7520537	5	ERR6436375	-	-
Ocypus olens	GCA_910593695.1	SAMEA7520211	5	ERR6590589,ERR6412375	-	-
Pterostichus madidus	GCA_911728475.1	SAMEA7520318	5	ERR6606793	-	-
Pyrochroa serraticornis	GCA_905333025.1	SAMEA7524259	5	ERR6412361	-	-
Rhagonycha fulva	GCA_905340355.1	SAMEA7520319	5	ERR6606788	-	-
Bibio marci	GCA_910594885.1	SAMEA7524263	5	ERR6412035	-	-
Bellardia pandia	GCA_916048285.1	SAMEA7746779	5	ERR6939222,ERR6939221	-	-
Cheilosia vulpina	GCA_916610125.1	SAMEA7746587	5	ERR6807994	-	-
Chrysotoxum bicinctum	GCA_911387755.1	SAMEA7520032	5	ERR6558188,ERR6412376	-	-
Coremacera marginata	GCA_914767935.1	SAMEA7521524	5	ERR6412041	-	-
Eristalis arbustorum	GCA_916610145.1	SAMEA7520036	5	ERR7057611	-	-
Eristalis pertinax	GCA_907269125.1	SAMEA7520039	5	ERR6560799	-	-
Eristalis tenax	GCA_905231855.1	SAMEA7520042	5	ERR6565938	-	-
Gymnosoma rotundatum	GCA_916610165.1	SAMEA7849381	5	ERR6939227	-	-
Melanostoma mellinum	GCA_914767635.1	SAMEA7520051	5	ERR6636093,ERR6636092	-	-
Sicus ferrugineus	GCA_922984085.1	SAMEA7520692	5	ERR7123980	-	-
Tachina fera	GCA_905220375.1	SAMEA7520333	5	ERR6608654	-	-
Xanthogramma pedissequum	GCA_910595825.1	SAMEA7520951	5	ERR7254634,ERR6412036	-	-
Acanthosoma haemorrhoidale	GCA_930367205.1	SAMEA8563710	5	ERR6808044	-	-
Aelia acuminata	GCA_911387785.1	SAMEA7520338	5	ERR6406217,ERR6544656	-	-
Abrostola tripartita	GCA_905340225.1	SAMEA7520667	5	ERR6412364	-	-
Acronicta aceris	GCA_910591435.1	SAMEA7701532	5	ERR6406216	-	-
Inachis io	GCA_905147045.1	SAMEA7523149	5	ERR6565934	-	-
Nymphalis urticae	GCA_905147175.1	SAMEA7523286	5	ERR6590580	-	-
Amphipyra berbera	GCA_910594945.1	SAMEA7701493	5	ERR6436378	-	-
Aporia crataegi	GCA_912999735.1	SAMEA7523355	5	ERR6544652	-	-
Autographa gamma	GCA_905146925.1	SAMEA7519848	5	ERR6548401	-	-
Biston betularia	GCA_905404145.1	SAMEA7520512	5	ERR6412032,ERR6436365,ERR6412367	-	-
Boloria selene	GCA_905231865.2	SAMEA7523131	5	ERR6412358	-	-
Catocala fraxini	GCA_930367265.1	SAMEA8603175	5	ERR8482049,ERR8482050	-	-
Celastrina argiolus	GCA_905187575.1	SAMEA7523268	5	ERR6558180	-	-
Colias croceus	GCA_905220415.1	SAMEA7523360	5	ERR6558184	-	-
Cosmia trapezina	GCA_905163495.1	SAMEA7519851	5	ERR6558183,ERR6558182,ERR6558181	-	-
Deilephila porcellus	GCA_905220455.1	SAMEA7520522	5	ERR6412027,ERR6406201	-	-
Euproctis similis	GCA_905147225.1	SAMEA7519909	5	ERR6406199,ERR6565936	-	-
Glaucopsyche alexis	GCA_905404095.1	SAMEA7524616	5	ERR6436366	-	-
Gymnoscelis rufifasciata	GCA_929108375.1	SAMEA7519910	5	ERR7221644	-	-
Hydraecia micacea	GCA_914767645.1	SAMEA8603188	5	ERR6939243	-	-
Hypena proboscidalis	GCA_905147285.1	SAMEA7520188	5	ERR6406200	-	-
Laothoe populi	GCA_905220505.1	SAMEA7520519	5	ERR6412028,ERR6406202	-	-
Luperina testacea	GCA_927399505.1	SAMEA8534287	5	ERR7221643	-	-
Lycaena phlaeas	GCA_905333005.1	SAMEA7523293	5	ERR6576321	-	-
Lymantria monacha	GCA_905163515.1	SAMEA7519912	5	ERR6576316,ERR6576315	-	-
Maniola jurtina	GCA_905333055.1	SAMEA7523158	5	ERR6576323	-	-
Mellicta athalia	GCA_905220545.1	SAMEA7523312	5	ERR6576319	-	-
Melitaea cinxia	GCA_905220565.1	SAMEA7523475	5	ERR6576320	-	-
Melanargia galathea	GCA_920104075.1	SAMEA7523296	5	ERR7224283,ERR6808026	-	-
Mimas tiliae	GCA_905332985.1	SAMEA7520521	5	ERR6394585,ERR6412362	-	-
Mythimna ferrago	GCA_910589285.1	SAMEA7701536	5	ERR6436381	-	-
Noctua fimbriata	GCA_905163415.1	SAMEA7519914	5	ERR6590582	-	-
Noctua pronuba	GCA_905220335.1	SAMEA7519837	5	ERR6590587	-	-
Notodonta dromedarius	GCA_905147325.1	SAMEA7520190	5	ERR6590583	-	-
Notocelia uddmanniana	GCA_905163555.1	SAMEA7519916	5	ERR6590584	-	-
Notodonta ziczac	GCA_918843915.1	SAMEA7746619	5	ERR6939251	-	-
Nymphalis polychloros	GCA_905220585.1	SAMEA7523477	5	ERR6590585	-	-
Pararge aegeria	GCA_905163445.1	SAMEA7532732	5	ERR6594493,ERR6594492	-	-
Parapoynx stratiotata	GCA_910589355.1	SAMEA7519920	5	ERR6594500	-	-
Phalera bucephala	GCA_905147815.2	SAMEA7519921	5	ERR6594495,ERR6594494	-	-
Pheosia tremula	GCA_905333125.1	SAMEA7520523	5	ERR6412031,ERR6412363	-	-
Phlogophora meticulosa	GCA_905147745.1	SAMEA7520192	5	ERR6594496	-	-
Pieris brassicae	GCA_905147105.1	SAMEA7532735	5	ERR6594497	-	-
Pieris napi	GCA_905475465.1	SAMEA7523287	5	ERR6594498	-	-
Pieris rapae	GCA_905147795.1	SAMEA7523164	5	ERR6606787	-	-
Pyrgus malvae	GCA_911387765.1	SAMEA7523277	5	ERR6606796,ERR6606794,ERR6606795	-	-
Spilosoma lubricipeda	GCA_905220595.1	SAMEA7520525	5	ERR6406203	-	-
Thyatira batis	GCA_905147785.1	SAMEA7519923	5	ERR6608652	-	-
Thymelicus sylvestris	GCA_911387775.1	SAMEA7523279	5	ERR6608659	-	-
Tinea trinotella	GCA_905220615.1	SAMEA7519924	5	ERR6608655	-	-
Vanessa atalanta	GCA_905147765.2	SAMEA7523145	5	ERR6608650	-	-
Vanessa cardui	GCA_905220365.1	SAMEA7523147	5	ERR6608653	-	-
Xestia xanthographa	GCA_905147715.1	SAMEA7520195	5	ERR6635594	-	-
Chrysoperla carnea	GCA_905475395.1	SAMEA7520372	5	ERR6406208	-	-
Ischnura elegans	GCA_921293095.1	SAMEA7521125	5	ERR6939230,ERR6907825	-	-
Nemurella pictetii	GCA_921293315.1	SAMEA7520996	5	ERR6939287,ERR6939286,ERR6909090,ERR6808073	-	-
Anoplius nigerrimus	GCA_914767735.1	SAMEA7746764	5	ERR6939224	-	-
Bombus hortorum	GCA_905332935.1	SAMEA7520483	5	ERR6548407	-	-
Cerceris rybyensis	GCA_910591515.1	SAMEA7701329	5	ERR6436387	-	-
Dolichovespula sylvestris	GCA_918808275.1	SAMEA7746475	5	ERR6808023	-	-
Ichneumon xanthorius	GCA_917499995.1	SAMEA7746465	5	ERR6808013	-	-
Lasioglossum lativentre	GCA_916610255.1	SAMEA7746765	5	ERR6939226	-	-
Macropis europaea	GCA_916610135.1	SAMEA7746440	5	ERR6939238	-	-
Seladonia tumulorum	GCA_913789895.1	SAMEA7746445	5	ERR6807989	-	-
Sphecodes monilicornis	GCA_913789915.1	SAMEA7746755	5	ERR6939223	-	-
Tenthredo notha	GCA_914767705.1	SAMEA7746761	5	ERR6939232	-	-
Vespa crabro	GCA_910589235.1	SAMEA7520500	5	ERR6406214,ERR6608658,ERR6608657	-	-
Vespula germanica	GCA_905340365.1	SAMEA7520501	5	ERR6635596	-	-
Vespula vulgaris	GCA_905475345.1	SAMEA7520502	5	ERR6635597	-	-
Diadumene lineata	GCA_918843875.1	SAMEA7536572	4	ERR6808024	-	-
Aplidium turbinatum	GCA_918807975.1	SAMEA7536566	13	ERR6412043,ERR6412042	-	-
Canis lupus	GCA_905319855.2	SAMEA7532739	2	ERR6412029	-	-
Cervus elaphus	GCA_910594005.1	SAMEA7523520	2	ERR6406213	-	-
Rattus norvegicus	GCA_015227675.2	SAMN16261960	2	ERR5310327	-	-
Lineus longissimus	GCA_910592395.1	SAMEA7522833	5	ERR6412039		-
Gari tellinella	GCA_922989275.1	SAMEA8724799	5	ERR7123970		-
Patella pellucida	GCA_917208275.1	SAMEA7522851	5	ERR6412040	-	-
Steromphala cineraria	GCA_916613615.1	SAMEA7536348	5	ERR6939217,ERR6939216	-	-
Clusia tigrina	GCA_920105625.1	SAMEA7701567	5	ERR6939254,ERR6907893	-	-
Criorhina berberina	GCA_917880715.1	SAMEA7701563	5	ERR6436386	-	-
Eupeodes latifasciatus	GCA_920104205.1	SAMEA7746776	5	ERR6939266,ERR6808042	-	-
Platycheirus albimanus	GCA_916050605.1	SAMEA7520157	5	ERR6606792,ERR6606791	-	-
Scaeva pyrastri	GCA_905146935.1	SAMEA7520160	5	ERR7057610,ERR7057609	-	-
Syritta pipiens	GCA_905187475.1	SAMEA7520166	5	ERR6608651	-	-
Thecocarcelia acutangulata	GCA_914767995.1	SAMEA7746598	5	ERR6939229,ERR6939228	-	-
Volucella inanis	GCA_907269105.1	SAMEA7520171	5	ERR6406209	-	-
Xylota sylvarum	GCA_905220385.1	SAMEA7520173	5	ERR6635595	-	-
Limnephilus lunatus	GCA_917563855.1	SAMEA7521206	5	ERR6939235,ERR6907853	-	-
Limnephilus marmoratus	GCA_917880885.1	SAMEA7520990	5	ERR6939236,ERR6807999	-	-
Acleris sparsana	GCA_923062465.1	SAMEA8603209	5	ERR6808046	-	-
Agonopterix subpropinquella	GCA_922987775.1	SAMEA7746629	5	ERR6939284,ERR6808069	-	-
Agriopis aurantiaria	GCA_914767915.1	SAMEA8603214	5	ERR6939239,ERR6808000	-	-
Agrochola circellaris	GCA_914767755.1	SAMEA8603201	5	ERR6808001	-	-
Agrochola macilenta	GCA_916701695.1	SAMEA8603207	5	ERR6808008	-	-
Amphipyra tragopoginis	GCA_905220435.1	SAMEA7520175	5	ERR7254633,ERR6544654	-	-
Anthocharis cardamines	GCA_905404175.1	SAMEA7523110	5	ERR6544655	-	-
Apamea monoglypha	GCA_911387795.1	SAMEA7701555	5	ERR6436385	-	-
Aplocera efformata	GCA_921293045.1	SAMEA8603170	5	ERR6939267	-	-
Apotomis turbidana	GCA_905147355.1	SAMEA7520681	5	ERR6436363	-	-
Aricia agestis	GCA_905147365.1	SAMEA7523300	5	ERR9763977,ERR6544653	-	-
Atethmia centrago	GCA_905333075.2	SAMEA7520177	5	ERR6548405,ERR6548404	-	-
Autographa pulchrina	GCA_905475315.1	SAMEA7520527	5	ERR6412366	-	-
Bembecia ichneumoniformis	GCA_910589475.1	SAMEA7701282	5	ERR6454729	-	-
Blastobasis adustella	GCA_907269095.1	SAMEA7520179	5	ERR6548409	-	-
Blastobasis lacticolella	GCA_905147135.1	SAMEA7519826	5	ERR6548403	-	-
Campaea margaritaria	GCA_912999815.1	SAMEA7701535	5	ERR6939214	-	-
Carcina quercana	GCA_910589575.1	SAMEA7519850	5	ERR6394586	-	-
Chrysoteuchia culmella	GCA_910589605.1	SAMEA7701502	5	ERR6406210	-	-
Clostera curtula	GCA_905475355.1	SAMEA7520526	5	ERR6412033	-	-
Craniophora ligustri	GCA_905163465.1	SAMEA7519852	5	ERR6560794	-	-
Crocallis elinguaria	GCA_907269065.1	SAMEA7701527	5	ERR6807986	-	-
Cyaniris semiargus	GCA_905187585.1	SAMEA7523311	5	ERR6560795	-	-
Cydia splendana	GCA_910591565.1	SAMEA7701547	5	ERR6454730	-	-
Dryobotodes eremita	GCA_917490735.1	SAMEA8603190	5	ERR6808003	-	-
Eilema depressum	GCA_914767945.1	SAMEA7746611	5	ERR6939233	-	-
Eilema sororcula	GCA_914829495.1	SAMEA7631555	5	ERR6939231	-	-
Emmelina monodactyla	GCA_916618145.1	SAMEA8603203	5	ERR6808006	-	-
Endotricha flammealis	GCA_905163395.1	SAMEA7519855	5	ERR6560796	-	-
Ennomos fuscantarius	GCA_905220475.1	SAMEA7520185	5	ERR6560797	-	-
Ennomos quercinarius	GCA_910589525.1	SAMEA7701560	5	ERR6412368	-	-
Erannis defoliaria	GCA_905404285.1	SAMEA7520367	5	ERR6560798	-	-
Erebia aethiops	GCA_923060345.1	SAMEA7523289	5	ERR6636095	-	-
Erebia ligea	GCA_917051295.1	SAMEA7523313	5	ERR7141799	-	-
Erynnis tages	GCA_905147235.1	SAMEA7523299	5	ERR6565935	-	-
Eulithis prunata	GCA_918843925.1	SAMEA7701309	5	ERR6907890	-	-
Euplexia lucipara	GCA_921972225.1	SAMEA7701470	5	ERR6907906	-	-
Eupsilia transversa	GCA_914767815.1	SAMEA8563699	5	ERR6808002	-	-
Fabriciana adippe	GCA_905404265.1	SAMEA7523308	5	ERR6565939	-	-
Furcula furcula	GCA_911728495.1	SAMEA7746637	5	ERR6939219	-	-
Griposia aprilina	GCA_916610205.1	SAMEA8603200	5	ERR6939240	-	-
Habrosyne pyritoides	GCA_907165245.1	SAMEA7701298	5	ERR6454728	-	-
Hecatera dysodea	GCA_905332915.1	SAMEA7521514	5	ERR6406206	-	-
Hedya salicella	GCA_905404275.1	SAMEA7520688	5	ERR6436368	-	-
Hesperia comma	GCA_905404135.1	SAMEA7523119	5	ERR6565940	-	-
Hydriomena furcata	GCA_912999785.1	SAMEA7701301	5	ERR6939218	-	-
Hylaea fasciaria	GCA_905147375.1	SAMEA7520684	5	ERR6412026	-	-
Idaea aversata	GCA_907269075.1	SAMEA7519834	5	ERR6565942	-	-
Laspeyria flexula	GCA_905147015.1	SAMEA7519836	5	ERR6565937	-	-
Leptidea sinapis	GCA_905404315.1	SAMEA7523467	5	ERR6565941	-	-
Limenitis camilla	GCA_905147385.1	SAMEA7523310	5	ERR6576314	-	-
Lysandra bellargus	GCA_905333045.1	SAMEA7523471	5	ERR6576322	-	-
Lysandra coridon	GCA_905220515.1	SAMEA7523305	5	ERR6576318	-	-
Mamestra brassicae	GCA_905163435.1	SAMEA7524129	5	ERR6412357	-	-
Marasmarcha lunaedactyla	GCA_923062675.1	SAMEA7701293	5	ERR6939285	-	-
Mesoligia furuncula	GCA_916614155.1	SAMEA7701289	5	ERR6939247	-	-
Mythimna impura	GCA_905147345.1	SAMEA7519913	5	ERR6576317	-	-
Noctua janthe	GCA_910589295.1	SAMEA7701537	5	ERR6436377	-	-
Ochropleura plecta	GCA_905475445.1	SAMEA7520524	5	ERR6406207	-	-
Ochlodes sylvanus	GCA_905404295.1	SAMEA7523138	5	ERR6590586	-	-
Omphaloscelis lunosa	GCA_916610215.1	SAMEA8603195	5	ERR6808005	-	-
Orgyia antiqua	GCA_916999025.1	SAMEA7524390	5	ERR6939281	-	-
Pammene fasciana	GCA_911728535.1	SAMEA7701530	5	ERR6939220	-	-
Papilio machaon	GCA_912999745.1	SAMEA7523121	5	ERR6594501	-	-
Peribatodes rhomboidaria	GCA_911728515.1	SAMEA7701524	5	ERR6412045	-	-
Pheosia gnoma	GCA_905404115.1	SAMEA7520513	5	ERR6412034	-	-
Philereme vetulata	GCA_918857605.1	SAMEA7701300	5	ERR6808012	-	-
Plebejus argus	GCA_905404155.1	SAMEA7523294	5	ERR6606789	-	-
Ptilodon capucinus	GCA_914767695.1	SAMEA7746620	5	ERR6807995	-	-
Schrankia costaestrigalis	GCA_905475405.1	SAMEA7520193	5	ERR6606790	-	-
Selenia dentaria	GCA_917880725.1	SAMEA7701559	5	ERR6939252,ERR6939253	-	-
Sesia apiformis	GCA_914767545.1	SAMEA7701281	5	ERR6808007	-	-
Spilarctia lutea	GCA_916048165.1	SAMEA7631557	5	ERR6939234,ERR6807997	-	-
Synanthedon vespiformis	GCA_918317495.1	SAMEA7701494	5	ERR6939257	-	-
Tinea semifulvella	GCA_910589645.1	SAMEA7520371	5	ERR6608656	-	-
Xestia c-nigrum	GCA_916618015.1	SAMEA8239458	5	ERR6939246,ERR6939245	-	-
Ypsolopha scabrella	GCA_910592155.1	SAMEA7701504	5	ERR6454732,ERR6454731	-	-
Zeuzera pyrina	GCA_907165235.1	SAMEA7701286	5	ERR6454727	-	-
Zygaena filipendulae	GCA_907165275.1	SAMEA7519846	5	ERR6436369	-	-
Nemoura dubitans	GCA_921293005.1	SAMEA9065873	5	ERR6808018,ERR6808019	-	-
Ancistrocerus nigricornis	GCA_916049575.1	SAMEA7746762	5	ERR6939237	-	-
Andrena haemorrhoa	GCA_910592295.1	SAMEA7520535	5	ERR6412038	-	-
Athalia rosae	GCA_917208135.1	SAMEA7520481	5	ERR6548410	-	-
Bombus campestris	GCA_905333015.2	SAMEA7520482	5	ERR6548406	-	-
Bombus hypnorum	GCA_911387925.1	SAMEA7520655	5	ERR6412371	-	-
Bombus pascuorum	GCA_905332965.1	SAMEA7520484	5	ERR6548408	-	-
Bombus sylvestris	GCA_911622165.1	SAMEA7520657	5	ERR6412372	-	-
Bombus terrestris	GCA_910591885.1	SAMEA7520487	5	ERR6558189	-	-
Dolichovespula media	GCA_911387685.1	SAMEA7520488	5	ERR6560803	-	-
Dolichovespula saxonica	GCA_911387935.1	SAMEA7520489	5	ERR6560800	-	-
Ectemnius continuus	GCA_910591665.1	SAMEA7520490	5	ERR6560802	-	-
Ectemnius lituratus	GCA_910593735.1	SAMEA7520491	5	ERR6560801	-	-
Lasioglossum morio	GCA_916610235.2	SAMEA7746456	5	ERR6939225	-	-
Mimumesa dahlbomi	GCA_917499265.1	SAMEA8603165	5	ERR6808011	-	-
Nomada fabriciana	GCA_907165295.1	SAMEA7520701	5	ERR6436371	-	-
Nysson spinosus	GCA_910591585.1	SAMEA7520702	5	ERR6412373	-	-
Haliclystus octoradiatus	GCA_916610825.1	SAMEA7522858	4	ERR6897438,ERR6897437	-	-
Phorcus lineatus	GCA_921293015.1	SAMEA7536116	5	ERR7254639,ERR7254638	-	-
Lasiommata megera	GCA_928268935.1	SAMEA7523153	5	ERR7224284	-	-
Agriphila tristella	GCA_928269145.1	SAMEA8603174	5	ERR7123974,ERR7123973	-	-
Volucella inflata	GCA_928272305.1	SAMEA7701275	5	ERR7815861,ERR7756497	-	-
Agonopterix arenella	GCA_927399405.1	SAMEA8603192	5	ERR6939288,ERR6909091	-	-
Calamotropha paludella	GCA_927399485.1	SAMEA7746625	5	ERR6909089,ERR6808070	-	-
Acleris emargana	GCA_927399475.1	SAMEA7746613	5	ERR7123967	-	-
Sarcophaga caerulescens	GCA_927399465.1	SAMEA7746589	5	ERR7169027	-	-
Macaria notata	GCA_927399415.1	SAMEA7746623	5	ERR7254658	-	-
Mythimna albipuncta	GCA_929112965.1	SAMEA8603191	5	ERR7221642,ERR7221641	-	-
Agrypnus murinus	GCA_929113105.1	SAMEA7701277	5	ERR6897496,ERR6807991	-	-
Limnephilus rhombicus	GCA_929108145.1	SAMEA7849396	5	ERR7979914,ERR7979913	-	-
Andrena dorsata	GCA_929108735.1	SAMEA7746464	5	ERR7254653	-	-
Andrena minutula	GCA_929113495.1	SAMEA8603155	5	ERR7123966,ERR7123965	-	-
Epistrophe grossulariae	GCA_929447395.1	SAMEA8603153	5	ERR7057171	-	-
Watsonalla binaria	GCA_929442735.1	SAMEA7746618	5	ERR7419407	-	-
Sarcophaga rosellei	GCA_930367235.1	SAMEA7746603	5	ERR7015068,ERR7012654	-	-
Pollenia angustigena	GCA_930367215.1	SAMEA7746597	5	ERR7123976,ERR7123975	-	-
Bombus pratorum	GCA_930367275.1	SAMEA7520485	5	ERR7123979	-	-
Myathropa florea	GCA_930367185.1	SAMEA7520156	5	ERR7141801	-	-
Opisthograptis luteolata	GCA_931315375.1	SAMEA7519838	5	ERR7224285	-	-
Plutella xylostella	GCA_932276165.1	SAMEA7520369	5	ERR7224286	-	-
Apotomis betuletana	GCA_932273695.1	SAMEA7701588	5	ERR7815860	-	-
Protocalliphora azurea	GCA_932274085.1	SAMEA7746778	5	ERR7254657	-	-
Leucozona laternaria	GCA_932273885.1	SAMEA8603164	5	ERR7979912,ERR7254656	-	-
Diarsia rubi	GCA_932274075.1	SAMEA8603186	5	ERR8482056,ERR8482055	-	-
Sarcophaga variegata	GCA_932273835.1	SAMEA8603132	5	ERR7123978,ERR7123977	-	-
Patella vulgata	GCA_932274485.1	SAMEA7536243	5	ERR8575362	-	-
Podabrus alpinus	GCA_932274525.1	SAMEA7520644	5	ERR7756498	-	-
Epinotia nisella	GCA_932294315.1	SAMEA8603184	5	ERR8575374	-	-
Alitta virens	GCA_932294295.1	SAMEA8534434	5	ERR8575400	-	-
Chloroclysta siterata	GCA_932294275.1	SAMEA8603199	5	ERR8575370	-	-
Agriopis marginaria	GCA_932305915.1	SAMEA9359455	5	ERR8575367	-	-
Pandemis cinnamomeana	GCA_932294345.1	SAMEA8603177	5	ERR8575385	-	-
Aporophyla lueneburgensis	GCA_932294355.1	SAMEA8603194	5	ERR8575369	-	-
Allophyes oxyacanthae	GCA_932294325.1	SAMEA8603204	5	ERR8575377	-	-
Diachrysia chrysitis	GCA_932294365.1	SAMEA8603181	5	ERR8575372	-	-
Meta bourneti	GCA_933210815.1	SAMEA9066041	5	ERR7254654	-	-
Bombylius major	GCA_932526495.1	SAMEA7524251	5	ERR8705853	-	-
Lobophora halterata	GCA_932526365.1	SAMEA7520514	5	ERR8575379	-	-
Ecliptopera silaceata	GCA_932527185.1	SAMEA7701534	5	ERR8575366	-	-
Philonthus cognatus	GCA_932526585.1	SAMEA8603235	5	ERR8575391	-	-
Caradrina clavipalpis	GCA_932526535.1	SAMEA8603187	5	ERR8575392	-	-
Phragmatobia fuliginosa	GCA_932526445.1	SAMEA7701498	5	ERR8575386	-	-
Nephrotoma flavescens	GCA_932526605.1	SAMEA7520954	5	ERR8705863	-	-
Epicampocera succincta	GCA_932526305.1	SAMEA7746593	5	ERR8705852	-	-
Nematostella vectensis	GCA_932526225.1	SAMEA8534429	4	ERR8575398	-	-
Operophtera brumata	GCA_932527175.1	SAMEA8563695	5	ERR8575384	-	-
Rhingia campestris	GCA_932526625.1	SAMEA7520159	5	ERR8363511	-	-
Lasioglossum pauxillum	GCA_933228785.1	SAMEA7520494	5	ERR9081702	-	-
Platycnemis pennipes	GCA_933228895.1	SAMEA9065986	5	ERR8705870	-	-
Machimus atricapillus	GCA_933228815.1	SAMEA7849389	5	ERR8705867	-	-
Miltochrista miniata	GCA_933228765.1	SAMEA9252593	5	ERR8575383	-	-
Hipparchia semele	GCA_933228805.1	SAMEA9252595	5	ERR8575378	-	-
Amblyteles armatorius	GCA_933228735.1	SAMEA7520946	5	ERR8575397	-	-
Leistus spinibarbis	GCA_933228885.1	SAMEA9359424	5	ERR8705868	-	-
Pemphredon lugubris	GCA_933228935.1	SAMEA8603139	5	ERR8575361	-	-
Stomorhina lunata	GCA_933228675.1	SAMEA7849406	5	ERR8705866	-	-
Buathra laborator	GCA_934046635.1	SAMEA8534297	5	ERR8482057	-	-
Leuctra nigra	GCA_934045905.1	SAMEA7521360	5	ERR8705875	-	-
Ypsolopha sequella	GCA_934047225.1	SAMEA7519929	5	ERR9081701	-	-
Apeira syringaria	GCA_934044485.1	SAMEA7520685	5	ERR8575375	-	-
Yponomeuta sedellus	GCA_934045075.1	SAMEA7746622	5	ERR8575389	-	-
Xylocampa areola	GCA_935421205.1	SAMEA9359445	5	ERR8575387	-	-
Polydrusus cervinus	GCA_935413205.1	SAMEA9359416	5	ERR9127936	-	-
Melolontha melolontha	GCA_935421215.1	SAMEA7524378	5	ERR8705880	-	-
Gibbula magus	GCA_936450465.1	SAMEA8717440	5	ERR9127939	-	-
Protodeltote pygarga	GCA_936450705.1	SAMEA7631560	5	ERR9284042	-	-
Rutpela maculata	GCA_936432065.1	SAMEA7521529	5	ERR9284046	-	-
Barbus barbus	GCA_936440315.1	SAMEA13335783	2	ERR9387529	-	-
Cheilosia pagana	GCA_936431705.1	SAMEA7746768	5	ERR9284051	-	-
Meganola albula	GCA_936450015.1	SAMEA7701294	5	ERR6808014	-	-
Glyphotaelius pellucidus	GCA_936435175.1	SAMEA7520965	5	ERR8575402	-	-
Lepidonotus clava	GCA_936440205.1	SAMEA8724790	5	ERR8575395	-	-
Nowickia ferox	GCA_936439885.1	SAMEA7746479	5	ERR8705881	-	-
Synanthedon andrenaeformis	GCA_936446665.1	SAMEA7701283	5	ERR9284040	-	-
Sarcophaga subvicina	GCA_936449025.1	SAMEA7746447	5	ERR9284050	-	-
Hypsopygia costalis	GCA_937001555.1	SAMEA7701325	5	ERR9468770	-	-
Orcinus orca	GCA_937001465.1	SAMEA8800229	2	ERR9127948	-	-
Brachylomia viminalis	GCA_937001585.1	SAMEA7701291	5	ERR9468771	-	-
Bombylius discolor	GCA_939192795.1	SAMEA7524252	5	ERR9527499	-	-
Polyommatus icarus	GCA_937595015.1	SAMEA7523143	5	ERR9081703	-	-
Halyzia sedecimguttata	GCA_937662695.1	SAMEA8563708	5	ERR9468772	-	-
Aricia artaxerxes	GCA_937612035.1	SAMEA9700886	5	ERR9439488	-	-
Thecophora atra	GCA_937620795.1	SAMEA7849382	5	ERR8978460	-	-
Cistogaster globosa	GCA_937654795.1	SAMEA7746478	5	ERR9127946	-	-
Thera britannica	GCA_939531255.1	SAMEA8603178	5	ERR9630943	-	-
Metschnikowia zobellii	GCA_939531405.1	SAMEA7500987	3	ERR9588940	-	-
Trichoderma pseudokoningii	GCA_943193705.1	SAMEA9209225	4	ERR9709333	-	-
Xestia sexstrigata	GCA_941918905.1	SAMEA8603196	5	ERR9588938	-	-
Mucor piriformis	GCA_943193625.1	SAMEA9202734	4	ERR9709334	-	-
Phyto melanocephala	GCA_941918925.1	SAMEA8534296	5	ERR9489183	-	-
Sthenelais limicola	GCA_942159475.1	SAMEA8724794	5	ERR8978463	-	-
Calliphora vomitoria	GCA_942486065.1	SAMEA8534291	5	ERR9682745	-	-
Agrotis puta	GCA_943136025.1	SAMEA7701549	5	ERR9682743	-	-
Ophonus ardosiacus	GCA_943142095.1	SAMEA7746467	5	ERR9709324	-	-
Acrobasis suavella	GCA_943193695.1	SAMEA10979088	5	ERR9745002	-	-
Acentria ephemerella	GCA_943193645.1	SAMEA10978991	5	ERR9745004	-	-
Adalia bipunctata	GCA_910592335.1	SAMEA9089055	5	ERR7015066	-	-
Eupithecia abbreviata	GCA_943735965.1	SAMEA10107031	5	ERR9793190	-	-
Stelis phaeoptera	GCA_943735885.1	SAMEA10978746	5	ERR9793193	-	-
Sesia bembeciformis	GCA_943735995.1	SAMEA10978929	5	ERR9793194	-	-
Myopa tessellatipennis	GCA_943737955.1	SAMEA9654265	5	ERR9793195	-	-
Pherbina coryleti	GCA_943735915.1	SAMEA11025047	5	ERR9793192	-	-
Pollenia amentaria	GCA_943735925.1	SAMEA7746774	5	ERR9769017	-	-
Piscicola geometra	GCA_943735955.1	SAMEA7521191	5	ERR9744411	-	-
Tenthredo mesomela	GCA_943736025.1	SAMEA10167061	5	ERR9793198	-	-
Agriphila geniculea	GCA_943789525.1	SAMEA8603180	5	ERR8978464	-	-
Agaricus bisporus	GCA_943193715.1	SAMEA8562043	4	ERR9630948	-	-
Sphaerophoria taeniata	GCA_943590905.1	SAMEA7746606	5	ERR9127940	-	-
Nebria salina	GCA_944039245.1	SAMEA7524273	5	ERR6590588	-	-
Tiphia femorata	GCA_944319695.1	SAMEA7520499	5	ERR9467445	-	-
Rhogogaster chlorosoma	GCA_944452935.1	SAMEA10167069	5	ERR9793197	-	-
Stenoptilia bipunctidactyla	GCA_944452665.1	SAMEA10979057	5	ERR9836416	-	-
Chrysolina oricalcia	GCA_944452925.1	SAMEA7520950	5	ERR9709338	-	-
Tachina lurida	GCA_944452675.1	SAMEA10166766	5	ERR9836430	-	-
Ophion luteus	GCA_944452715.1	SAMEA8534284	5	ERR9836428	-	-
Carterocephalus palaemon	GCA_944567765.1	SAMEA9700885	5	ERR9793196	-	-
Phosphuga atrata	GCA_944588485.1	SAMEA7520321	5	ERR9836418	-	-
Eupithecia centaureata	GCA_944547425.1	SAMEA7520186	5	ERR9763979	-	-
Micropterix aruncella	GCA_944548615.1	SAMEA10978742	5	ERR9836424	-	-
Euclidia mi	GCA_944739405.1	SAMEA7520660	5	ERR9871428	-	-
Andrena hattorfiana	GCA_944738655.1	SAMEA7746468	5	ERR9630942	-	-
Nebria brevicollis	GCA_944738965.1	SAMEA7520209	5	ERR8363510	-	-
Synanthedon myopaeformis	GCA_944738685.1	SAMEA10979197	5	ERR9854839	-	-
Eristalinus sepulchralis	GCA_944738645.1	SAMEA7746477	5	ERR9863244	-	-
Cryptosula pallasiana	GCA_945261195.1	SAMEA7536579	5	ERR9863243	-	-
Megachile willughbiella	GCA_945859595.1	SAMEA7520496	5	ERR9854837	-	-
Megachile ligniseca	GCA_945859555.1	SAMEA7520495	5	ERR9854187	-	-
Synanthedon formicaeformis	GCA_945859745.1	SAMEA10979079	5	ERR9863249	-	-
Anorthoa munda	GCA_945859665.1	SAMEA10107020	5	ERR9902015	-	-
Apamea sordens	GCA_945859715.1	SAMEA10166870	5	not found	-	-
Drepana falcataria	GCA_945859725.1	SAMEA10979061	5	not found	-	-
Lumbricus rubellus	GCA_945859605.1	SAMEA7524021	5	ERR9836431	-	-
Amphipoea oculea	GCA_945859645.1	SAMEA10978951	5	ERR9878389	-	-
Eupeodes corollae	GCA_945859685.1	SAMEA7524255	5	ERR9913036	-	-
Episyrphus balteatus	GCA_945859705.1	SAMEA7520035	5	ERR10042329	-	-
Epinotia demarniana	GCA_945867215.1	SAMEA10979166	5	not found	-	-
Flammulina velutipes	GCA_945909995.1	SAMEA9461303	4	ERR9871427	-	-
Isoperla grammatica	GCA_945910005.1	SAMEA7521000	5	ERR9878387	-	-
Brachypalpus laphriformis	GCA_945910035.1	SAMEA10166985	5	ERR9902007	-	-
Pleurotus ostreatus	GCA_947034855.1	SAMEA8562045	4	ERR9630947,ERR9630946	-	-
Meconema thalassinum	GCA_946902985.1	SAMEA7520379	5	ERR7254652	-	-
Tridacna crocea	GCA_943736015.1	SAMEA9449764	5	ERR9745005	-	-
Tridacna gigas	GCA_945859785.1	SAMEA8576962	5	ERR9878391	-	-
Telmatherina bonti	GCA_933228915.1	SAMEA8592627	2	ERR8978456	-	-
Thunnus maccoyii	GCA_910596095.1	SAMEA8654747	2	ERR8060487	-	-
Thunnus albacares	GCA_914725855.1	SAMEA8654749	2	ERR7979904	-	-
Melinaea marsaeus rileyi	GCA_918358865.1	SAMEA10030772	5	ERR7419405	-	-
Limnoperna fortunei	GCA_944474755.1	SAMEA9250488	5	ERR9713993	-	-
Hypanus sabinus	-	-	2	-	s3://genomeark/species/Hypanus_sabinus/sHypSab1/assembly_MT_rockefeller/mSorAra1.MT.20220617.fasta	https://genomeark.github.io/vgp-all/Hypanus_sabinus.html
Scomber japonicus	GCA_027409825.1	SAMN32224830	2	-	s3://genomeark/species/Scomber_japonicus/fScoJap1/assembly_MT_rockefeller/fScoJap1.MT.20220617.fasta	https://genomeark.github.io/vgp-all/Scomber_japonicus.html
Hyla sarda	GCA_029499605.1	SAMN32629340	2	-	s3://genomeark/species/Hyla_sarda/aHylSar1/assembly_MT_rockefeller/aHylSar1.MT.20220615.fasta	https://genomeark.github.io/genomeark-curated-assembly/Hyla_sarda.html
Acridotheres tristis	GCA_027559615.1	SAMN28454388	2	-	s3://genomeark/species/Acridotheres_tristis/bAcrTri1/assembly_MT_rockefeller/bAcrTri1.MT.20220617.fasta	https://genomeark.github.io/vgp-all/Acridotheres_tristis.html
Monodelphis domestica	-	-	2	-	s3://genomeark/species/Monodelphis_domestica/mMonDom1/assembly_MT_rockefeller/mMonDom1.MT.20220617.fasta	https://genomeark.github.io/vgp-all/Monodelphis_domestica.html
Notamacropus eugenii	GCA_028372415.1	SAMN28408687	2	-	s3://genomeark/species/Macropus_eugenii/mMacEug1/assembly_MT_rockefeller/mMacEug1.MT.20220617.fasta	https://genomeark.github.io/vgp-all/Macropus_eugenii.html
Cynocephalus volans	GCA_027409185.1	SAMN32206947	2	-	s3://genomeark/species/Cynocephalus_volans/mCynVol1/assembly_MT_rockefeller/mCynVol1.MT.20220615.fasta	https://genomeark.github.io/vgp-all/Cynocephalus_volans.html
Nycticebus coucang	GCA_027406575.1	SAMN28408555	2	-	s3://genomeark/species/Nycticebus_coucang/mNycCou1/assembly_MT_rockefeller/mNycCou1.MT.20220615.fasta	https://genomeark.github.io/vgp-all/Nycticebus_coucang.html
Sorex araneus	GCA_027595985.1	SAMN32477717	2	-	s3://genomeark/species/Sorex_araneus/mSorAra1/assembly_MT_rockefeller/mSorAra1.MT.20220617.fasta	https://genomeark.github.io/vgp-all/Sorex_araneus.html
Neofelis nebulosa	GCA_028018385.1	SAMN31801981	2	-	s3://genomeark/species/Neofelis_nebulosa/mNeoNeb1/assembly_MT_rockefeller/mNeoNeb1.MT.20220615.fasta	https://genomeark.github.io/vgp-all/Neofelis_nebulosa.html
Mesoplodon densirostris	GCA_025265405.1	SAMN29828597	2	-	s3://genomeark/species/Mesoplodon_densirostris/mMesDen1/assembly_MT_rockefeller/mMesDen1.MT.20220617.fasta	https://genomeark.github.io/vgp-all/Mesoplodon_densirostris.html
